# Supplementary material for: Variability in the Spatial Structure of the Central Loop in Cobra Cytotoxins Revealed by X-ray Analysis and Molecular Modeling
Source: Toxins (Basel). 2022 Feb 18;14(2):149. doi: 10.3390/toxins14020149 (PMC8880459; doi:10.3390/toxins14020149)
Supplement: Supplementary file 1 [file toxins-14-00149-s001.zip]

Archive with 1 entries (1 files):
- toxins-1555038-supplementary.pdf
